# Supplementary material for: Heterojunctions of Mercury Selenide Quantum Dots and Halide Perovskites with High Lattice Matching and Their Photodetection Properties
Source: Materials (Basel). 2024 Apr 18;17(8):1864. doi: 10.3390/ma17081864 (PMC11051518; doi:10.3390/ma17081864)
Supplement: Supplementary file 1 [file materials-17-01864-s001.zip]

Archive with 1 entries (1 files):
- materials-2937581-supplementary.pdf
